# Supplementary material for: Impact of Formulation on the Rheological, Textural, and Sensory Properties of Pistachio Spread
Source: Foods. 2025 Nov 22;14(23):4002. doi: 10.3390/foods14234002 (PMC12692659; doi:10.3390/foods14234002)
Supplement: Supplementary file 1 [file foods-14-04002-s001.zip]

Archive with 1 entries (1 files):
- foods-3975225-supplementary.pdf
